# Supplementary material for: An emerging multi-omic understanding of the genetics of opioid addiction
Source: J Clin Invest. 2024 Oct 15;134(20):e172886. doi: 10.1172/JCI172886 (PMC11473141; doi:10.1172/JCI172886)
Supplement: Supplemental table 1 [file jci-134-172886-s206.xlsx]

## Sheet: Description of GeneSets
	Geneset ID	Species	Number of Genes	PMID	GeneSet Description
	GS408167	Human	205*		Multi-omic network analysis of opioid addiction related genes in humans
	GS14914	Rat	76	18801381	Differentially expressed genes in morphine-treated vs. saline-treated peripheral blood mononuclear cells
	GS14916	Mouse	24	18591478	Mu opioid receptor-dependent genes regulated by chronic morphine in the lateral hypothalamus
	GS263228	Rat	161		Genes associated with Rattus norvegicus that interact with the MeSH term 'Morphine' (D009020), curated by the Comparative Toxicogenomics Database
	GS399879	Rat	168	33593913	Differentially expressed genes in the nucleus accumbens male rats in response to limited bedding and nesting with morphine IVSA
	GS399880	Rat	335	33593913	Differentially expressed genes in the nucleus accumbens female rats in response to limited bedding and nesting with morphine IVSA
	GS399919	Rat	5	29111854	Genes analyzed by PCR from 10 regions of the brains of rats following morphine administration
	GS399924	Mouse	27	29451210	Targets of responsive miRNAs in the nucleus accumbens (NAc) of mice that intravenously self-administered morphine
	GS399947	Mouse	6	23238466	Hierarchical clustering of microarray data showing the effect of morphine administration on expression of the selected immediate-early genes in the striatum of mice
	GS407885	Mouse	183	31129808	Differential expressed genes in mice associated with opioid-induced hyperalgesia
	GS407888	Mouse	465	27578564	Differential expressed genes in mice altered by acute morphine treatment
	GS407890	Mouse	84	17598886	Differential gene expression associated with morphine in C57BL/6J_Acute upregulated
	GS407891	Mouse	97	17598886	Differential gene expression associated with morphine in C57BL/6J_Acute downregulated
	GS407892	Mouse	89	17598886	Differential gene expression associated with morphine in C57BL/6J_Chronic upregulated
	GS407893	Mouse	252	17598886	Differential gene expression associated with morphine in C57BL/6J_Chronic downregulated
	GS407894	Mouse	271	17598886	Differential gene expression associated with morphine in DBA/2J_Acute upregulated
	GS407895	Mouse	56	17598886	Differential gene expression associated with morphine in DBA/2J_Acute downregulated
	GS407896	Mouse	48	17598886	Differential gene expression associated with morphine in DBA/2J_Chronic upregulated
	GS407897	Mouse	93	17598886	Differential gene expression associated with morphine in DBA/2J_Acute downregulated
	GS407898	Mouse	218	17598886	Differential gene expression associated with morphine in SWR/J_Acute upregulated
	GS407899	Mouse	58	17598886	Differential gene expression associated with morphine in SWR/J_Acute downregulated
	GS407901	Mouse	130	17598886	Differential gene expression associated with morphine in SWR/J_Chronic downregulated
	GS407902	Mouse	154	17598886	Differential gene expression associated with morphine in 12P3/J_Acute upregulated
	GS407903	Mouse	40	17598886	Differential gene expression associated with morphine in 12P3/J_Acute downregulated
	GS407904	Mouse	69	17598886	Differential gene expression associated with morphine in 12P3/J_Chronic upregulated
	GS407905	Mouse	77	17598886	Differential gene expression associated with morphine in 12P3/J_Chronic downregulated
	GS408303	Mouse	5694	34710466	Genes differentially expressed with Fentanyl in C57BL/6 J and A/J in nucleus accumbens by stain
	GS408304	Mouse	4520	30257220	Differentially expressed genes in FACS-purified oligodendrocytes in male C57BL/6 mice 4h after saline or morphine injection
	GS408305	Rat	557	35094023	Differential gene expression in ventral tegmental area of rats with heroin self-administration
	GS408318	Mouse	229	37294757	Differential gene expression in heroin in mice after first-ever heroin exposure
	GS408320	Mouse	102	37294757	Differential gene expression in heroin in mice with context-induced heroin-seeking following protracted abstinence
	GS408321	Mouse	218	37294757	Differential gene expression in mice with relapse-like episode to heroin
	*Of the 211 genes in the network identified in (60) two were not present in GeneWeaver and four did not have homologs in mice or rats, leaving 205 genes to be examined.
